# Supplementary material for: RAGE Cytosolic Partner Diaph1 Does Not Play an Essential Role in Diabetic Peripheral Neuropathy Progression
Source: Cells. 2025 Oct 21;14(20):1635. doi: 10.3390/cells14201635 (PMC12563116; doi:10.3390/cells14201635)
Supplement: Supplementary file 1 [file cells-14-01635-s001.zip]

Archive with 1 entries (1 files):
- cells-3887772-supplementary.pdf
